# Supplementary material for: Rare evidence for ‘gnawing-like’ behavior in a small-bodied theropod dinosaur
Source: PeerJ. 2021 Jun 23;9:e11557. doi: 10.7717/peerj.11557 (PMC8234920; doi:10.7717/peerj.11557)
Supplement: Supplemental Information 1 — TMP - Royal Tyrrell Museum of Palaeontology, UALVP - University of Alberta Laboratory of Vertebrate Paleontology. [file peerj-09-11557-s001.xlsx]

## Sheet: Sheet1
Survey of isolated Dinosaur Park and Oldman formation hadrosaur unguals for tooth marks. TMP - Royal Tyrrell Museum of Palaeontology, UALVP - University of Alberta Laboratory of Vertebrate Paleontology
Specimen Number	Taxon	Completeness (%)	Toothmarks (0/1)	Notes	Element count (n)
TMP 1991.036.0643	Hadrosauridae	100	0		1
TMP 1967.019.0155	Hadrosauridae	90	0		1
TMP 1964.005.0004	Hadrosauridae	100	0		1
TMP 1964.005.0227	Hadrosauridae	100	0		1
TMP 1965.010.0007	Hadrosauridae	100	0		1
TMP 1965.014.0060	Hadrosauridae	60	0		1
TMP 1966.010.0094	Hadrosauridae	100	?	possible toothmarks, but doubtful	1
TMP 1966.011.0027	Hadrosauridae	85	0		1
TMP 1966.011.0028	Hadrosauridae	90	0		1
TMP 1966.011.0030	Hadrosauridae	100	?	pits, but not distinctive	1
TMP 1966.011.0031	Hadrosauridae	95	0		1
TMP 1966.011.0032	Hadrosauridae	95	0		1
TMP 1966.011.0033	Hadrosauridae	100	0		1
TMP 1966.014.0020	Hadrosauridae - Ceratopsidae?	95	0		1
TMP 1966.015.0011	Hadrosauridae	100	0		1
TMP 1966.015.0012	Hadrosauridae	100	0		1
TMP 1966.016.0011	Hadrosauridae	90	0		1
TMP 1966.028.0002	Hadrosauridae	90	0		1
TMP 1966.030.0029	Hadrosauridae	100	0		1
TMP 1966.031.0048	Hadrosauridae	95	0		1
TMP 1966.031.0049	Hadrosauridae	80	0	partially obscured	1
TMP 1966.031.0051	Hadrosauridae	95	0		1
TMP 1967.008.0043	Hadrosauridae	100	0		1
TMP 1967.009.0124	Hadrosauridae	95	0		1
TMP 1967.009.0125	Hadrosauridae	80	0		1
TMP 1967.009.0126	Hadrosauridae	90	0		1
TMP 1967.009.0127	Hadrosauridae	90	0		1
TMP 1967.009.0128	Hadrosauridae	95	0		1
TMP 1967.009.0129	Hadrosauridae	100	0		1
TMP 1967.009.0130	Hadrosauridae	100	0		1
TMP 1967.009.0131	Hadrosauridae	95	0		1
TMP 1967.009.0132	Hadrosauridae	100	0		1
TMP 1967.009.0133	Hadrosauridae	80	0		1
TMP 1967.009.0159	Hadrosauridae	80	0	eight elements	8
TMP 1967.010.0068	Hadrosauridae	80	0		1
TMP 1967.010.0069	Hadrosauridae	90	?	possible marks	1
TMP 1967.013.0047	Hadrosauridae	95	0		1
TMP 1967.013.0048	Hadrosauridae	100	0		1
TMP 1967.013.0049	Hadrosauridae	100	0		1
TMP 1967.014.0337?	Hadrosauridae	100	?	surface obscured	1
TMP 1967.015.0012	Hadrosauridae	100	0		1
TMP 1967.015.0013	Hadrosauridae	95	0		1
TMP 1967.016.0034	Hadrosauridae	90	0		1
TMP 1967.017.0037	Hadrosauridae	80	0		1
TMP 1967.019.0149	Hadrosauridae	90	0		1
TMP 1967.019.0150	Hadrosauridae	100	0		1
TMP 1967.019.0153	Hadrosauridae	100	0		1
TMP 1967.019.0154	Hadrosauridae	60	0		1
TMP 1967.019.0156	Hadrosauridae	95	0		1
TMP 1967.019.0158	Hadrosauridae	90	0		1
TMP 1967.019.0159	Hadrosauridae	90	0		1
TMP 1967.019.0161	Hadrosauridae	95	0		1
TMP 1967.019.0162	Hadrosauridae	90	0		1
TMP 1967.019.0163	Hadrosauridae	85	0		1
TMP 1967.019.0165	Hadrosauridae	75	0		1
TMP 1967.019.0166	Hadrosauridae	100	0		1
TMP 1967.019.0168	Hadrosauridae	75	0		1
TMP 1967.019.0169	Hadrosauridae	90	0		1
TMP 1967.019.0172	Hadrosauridae	95	0		1
TMP 1967.019.0173	Hadrosauridae	70	0		1
TMP 1967.019.0174	Hadrosauridae	100	0		1
TMP 1967.019.0175	Hadrosauridae	95	0		1
TMP 1967.019.0178	Hadrosauridae	100	0		1
TMP 1967.019.0179	Hadrosauridae	90	0		1
TMP 1967.019.0287	Hadrosauridae	90	0		1
TMP 1967.019.0160	Hadrosauridae	100	0		1
TMP 1967.020.0163	Hadrosauridae	100	0		1
TMP 1967.020.0164	Hadrosauridae	100	0		1
TMP 1967.020.0165	Hadrosauridae	95	0		1
tMP 1967.020.0167	Hadrosauridae	100	0		1
TMP 1967.020.0168	Hadrosauridae	95	0		1
TMP 1967.020.0169	Hadrosauridae	80	0		1
TMP 1967.020.0175	Hadrosauridae	80	0		1
TMP 1967.020.0176	Hadrosauridae	100	0		1
TMP 1967.020.0177	Hadrosauridae	80	0		1
TMP 1967.020.0178	Hadrosauridae	100	0		1
TMP 1967.020.0180	Hadrosauridae	100	0		1
TMP 1967.020.0181	Hadrosauridae	100	0		1
TMP 1967.020.0184	Hadrosauridae	100	0		1
TMP 1967.010.0070	Hadrosauridae	100	0		1
TMP 1967.019.0167	Hadrosauridae	100	0		1
TMP 1973.008.0363	Hadrosauridae	80	0		1
TMP 1973.008.0454	Hadrosauridae	100	0		1
TMP 1979.014.0100	Hadrosauridae	70	0		1
TMP 1978.009.0023	Hadrosauridae - Ceratopsidae?	90	0		1
TMP 1978.009.0054	Hadrosauridae	70	0		1
TMP 1978.009.0059	Hadrosauridae	100	0		1
TMP 1979.014.0336	Hadrosauridae	80	0		1
TMP 1979.008.0009	Hadrosauridae	90	0		1
TMP 1979.008.0105	Hadrosauridae	50	0		1
TMP 1979.008.0226	Hadrosauridae	85	0		1
TMP 1979.008.0266	Hadrosauridae	90	0		1
TMP 1979.008.0586	Hadrosauridae	95	0		1
TMP 1979.008.0594	Hadrosauridae	100	0		1
TMP 1979.008.0626	Hadrosauridae	70	0		1
TMP 1979.008.0729	Hadrosauridae	80	0		1
TMP 1979.008.0763	Hadrosauridae	100	0		1
TMP 1979.008.0769	Hadrosauridae	95	1	Tooth Marks, 4 near-parallel furrow on dorsolateral surface	1
TMP 1979.008.0923	Hadrosauridae	60	0		1
TMP 1979.010.0118	Hadrosauridae	90	0		1
TMP 1979.011.0137	Hadrosauridae	90	0		1
TMP 1979.014.0043	Hadrosauridae	100	0		1
TMP 1979.014.0047	Hadrosauridae	80	0		1
TMP 1979.014.0056	Hadrosauridae	100	0		1
TMP 1979.014.0058	Hadrosauridae	80	0		1
TMP 1979.014.0059	Hadrosauridae	90	0	weathered	1
TMP 1979.014.0067	Hadrosauridae	85	0	marks, but not tooth marks	1
TMP 1979.014.0068	Hadrosauridae	100	0		1
TMP 1979.014.0075	Hadrosauridae	95	0	partially obscured	1
TMP 1979.014.0099	Hadrosauridae	100	0		1
TMP 1979.014.0127	Hadrosauridae	80	0		1
TMP 1979.014.0221	Hadrosauridae	65	0		1
TMP 1979.014.0222	Hadrosauridae	100	0		1
TMP 1979.014.0224	Hadrosauridae	100	0		1
TMP 1979.014.0232	Hadrosauridae?	75	0		1
TMP 1979.014.0322	Hadrosauridae	100	0		1
TMP 1979.014.0323	Hadrosauridae	60	?	possible marks	1
TMP 1979.014.0324	Hadrosauridae	90	0		1
TMP 1979.014.0325	Hadrosauridae	80	0		1
TMP 1979.014.0326	Hadrosauridae	75	0		1
TMP 1979.014.0333	Hadrosauridae	70	0		1
TMP 1979.014.0335	Hadrosauridae	85	?	obscured	1
TMP 1979.014.0336	Hadrosauridae	90	0		1
TMP 1979.014.0337	Hadrosauridae	100	0		1
TMP 1979.014.0338	Hadrosauridae	100	0		1
TMP 1979.014.0376	Hadrosauridae	70	0		1
TMP 1979.014.0376	Hadrosauridae	50	0		1
TMP 1979.014.0428	Hadrosauridae	95	0		1
TMP 1979.014.0429	Hadrosauridae	100	0		1
TMP 1979.014.0530	Hadrosauridae	90	0		1
TMP 1979.014.0568	Hadrosauridae	60	0		1
TMP 1979.014.0663	Hadrosauridae	85	0		1
TMP 1979.014.0665	Hadrosauridae	75	0		1
TMP 1979.014.0668	Hadrosauridae	100	0		1
TMP 1979.014.0670	Hadrosauridae	60	0		1
TMP 1979.014.0822	Hadrosauridae	60	0		1
TMP 1979.014.0823	Hadrosauridae?	85	0		1
TMP 1979.014.0824	Hadrosauridae - Ceratopsidae?	90	0		1
TMP 1979.015.0008	Hadrosauridae	80	0		1
TMP 1967.019.0152	Hadrosauridae	95	0		1
TMP 1979.025.0001	Hadrosauridae	100	0	odd morphology - ventral keel	1
TMP 1979.025.0002	Hadrosauridae	60	0		1
TMP 1979.025.0003	Hadrosauridae	70	0		1
TMP 1980.008.0133	Hadrosauridae	100	0		1
TMP 1980.008.0067	Hadrosauridae	100	0		1
TMP 1980.008.0076	Hadrosauridae	70	0		1
TMP 1980.008.0132	Hadrosauridae	70	0		1
TMP 1980.008.0134	Hadrosauridae	100	0		1
TMP 1980.008.0194	Hadrosauridae	95	0		1
TMP 1980.008.0197	Hadrosauridae	100	0		1
TMP 1980.008.0198	Hadrosauridae	75	0		1
TMP 1980.016.0674	Hadrosauridae	100	0		1
TMP 1980.016.0004	Hadrosauridae	100	0		1
TMP 1980.016.0013	Hadrosauridae	100	0		1
TMP 1980.016.0024	Hadrosauridae - This is listed as a cast	100	0		1
TMP 1980.016.0025	Hadrosauridae	100	0		1
TMP 1980.016.0070	Hadrosauridae	100	0		1
TMP 1980.016.0081	Hadrosauridae	80	0		1
TMP 1980.016.0095	Hadrosauridae	95	0		1
TMP 1980.016.0110	Hadrosauridae	80	0		1
TMP 1980.016.0116	Hadrosauridae	95	0		1
TMP 1980.016.0130	Hadrosauridae	100	0		1
TMP 1980.016.0138	Hadrosauridae	100	0		1
TMP 1980.016.0183	Hadrosauridae	70	0		1
TMP 1980.016.0287	Hadrosauridae	60	0		1
TMP 1980.016.0295	Hadrosauridae	95	0		1
TMP 1980.016.0319	Hadrosauridae	85	0		1
TMP 1980.016.0383	Hadrosauridae	80	0		1
TMP 1980.016.0467	Hadrosauridae	85	0		1
TMP 1980.016.0481	Hadrosauridae	60	?	a mark, preparation?	1
TMP 1980.016.0676	Hadrosauridae	100	0		1
TMP 1980.016.0730	Hadrosauridae	100	0		1
TMP 1980.016.0855	Hadrosauridae	90	0		1
TMP 1980.016.0861	Hadrosauridae	95	0		1
TMP 1980.016.0949	Hadrosauridae	70	0		1
TMP 1980.016.1040	Hadrosauridae - Ceratopsidae?	85	0		1
TMP 1980.016.1215	Hadrosauridae	85	1	four marks, near-parallel furrows, dorsal surface	1
TMP 1980.016.1223	Hadrosauridae	65	0		1
TMP 1980.016.1227	Hadrosauridae	70	0		1
TMP 1980.016.1240	Hadrosauridae	85	0		1
TMP 1980.016.1246	Hadrosauridae	75	0		1
TMP 1980.016.1281	Hadrosauridae	90	0		1
TMP 1980.016.1388	Hadrosauridae	70	0		1
TMP 1980.016.1395	Hadrosauridae	100	0		1
TMP 1980.016.1417	Hadrosauridae	60	0		1
TMP 1980.016.1434	Hadrosauridae	80	0		1
TMP 1980.016.1444	Hadrosauridae	100	0		1
TMP 1980.016.1527	Hadrosauridae	100	0		1
TMP 1980.016.1568	Hadrosauridae	80	0		1
TMP 1980.016.1569	Hadrosauridae	60	0		1
TMP 1980.016.1579	Hadrosauridae	70	0		1
TMP 1980.016.1632	Hadrosauridae	90	0		1
TMP 1980.016.1802	Hadrosauridae	100	0		1
TMP 1980.016.1813	Hadrosauridae	90	0		1
TMP 1980.016.1814	Hadrosauridae	100	0		1
TMP 1980.016.1815	Hadrosauridae	100	0		1
TMP 1980.016.1816	Hadrosauridae	85	0		1
TMP 1980.029.0015	Hadrosauridae	70	0		1
TMP 1980.029.0027	Hadrosauridae	80	0		1
TMP 1980.029.0024	Hadrosauridae	100	0		1
TMP 1980.029.0274	Hadrosauridae	70	0	2 phalanges	2
TMP 1980.030.0019	Hadrosauridae	85	0		1
TMP 1981.016.0058	Hadrosauridae	100	0		1
TMP 1981.016.0088	Hadrosauridae	85	0		1
TMP 1981.016.0381	Hadrosauridae	100	0		1
TMP 1981.019.0009	Hadrosauridae	90	0		1
TMP 1981.019.0016	Hadrosauridae	70	0		1
TMP 1981.019.0195	Hadrosauridae	95	0		1
TMP 1981.019.0257	Hadrosauridae	100	0		1
TMP 1981.020.0085	Hadrosauridae	60	0		1
TMP 1981.021.0009	Hadrosauridae	75	0		1
TMP 1981.023.0109	Hadrosauridae	75	0		1
TMP 1981.023.0110	Hadrosauridae	100	0		1
TMP 1981.023.0111	Hadrosauridae	100	0		1
TMP 1981.023.0112	Hadrosauridae	85	0		1
TMP 1981.023.0113	Hadrosauridae	100	0		1
TMP 1981.023.0125	Hadrosauridae	100	0		1
TMP 1981.023.0126	Hadrosauridae	75	0		1
TMP 1981.023.0127	Hadrosauridae	75	0		1
TMP 1981.023.0128	Hadrosauridae	100	0		1
TMP 1981.027.0013	Hadrosauridae	100	0		1
TMP 1981.029.0020	Hadrosauridae	90	0		1
TMP 1981.041.0009	Hadrosauridae	80	0		1
TMP 1982.014.0036	Hadrosauridae	60	0		1
TMP 1982.016.0017	Hadrosauridae	90	0		1
TMP 1982.016.0079	Hadrosauridae	90	0		1
TMP 1982.016.0081	Hadrosauridae - Ceratopsidae?	85	0		1
TMP 1982.016.0154	Hadrosauridae	85	0		1
TMP 1982.016.0175	Hadrosauridae	95	0		1
TMP 1982.016.0188	Hadrosauridae	90	0		1
TMP 1982.016.0205	Hadrosauridae	100	0		1
TMP 1982.016.0284	Hadrosauridae	70	0		1
TMP 1982.019.0245	Hadrosauridae	100	0		1
TMP 1982.019.0264	Hadrosauridae	100	0		1
TMP 1982.019.0478	Hadrosauridae	100	0		1
TMP 1982.023.0001	Hadrosauridae	100	0	two elements	2							Lambeosaurus lambei		Length = 72	width =75
TMP 1982.030.0013	Hadrosauridae	100	0		1
TMP 1982.031.0025	Hadrosauridae	80	0		1
TMP 1982.031.0065	Hadrosauridae	100	0	three elements	3
TMP 1982.031.0040	Hadrosauridae	85	0	2 phalanges	1
TMP 1982.041.0030?	Hadrosauridae	100	0		1
TMP 1983.036.0035	Hadrosauridae	100	0		1
TMP 1983.036.0041	Hadrosauridae	95	0		1
TMP 1983.036.0189	Hadrosauridae	100	0		1
TMP 1983.036.0194	Hadrosauridae	80	0		1
TMP 1983.067.0003	Hadrosauridae	100	0		1
TMP 1983.098.0070	Hadrosauridae	100	0		1
TMP 1984.036.0020	Hadrosauridae	74	?	pathological	1
TMP 1984.036.0041	Hadrosauridae	95	0		1
TMP 1984.036.0051	Hadrosauridae	100	0		1
TMP 1984.067.0022	Hadrosauridae	100	0		1
TMP 1984.067.0024	Hadrosauridae	100	0		1
TMP 1984.097.0011	Hadrosauridae	100	0		1
TMP 1985.036.0026	Hadrosauridae	100	0		1
TMP 1985.036.0050	Hadrosauridae	85	0		1
TMP 1985.036.0093	Hadrosauridae	90	0		1
TMP 1985.040.0002	Hadrosauridae	100	0		1
TMP 1985.040.0003	Hadrosauridae	100	0		1
TMP 1985.056.0009	Hadrosauridae	100	0	preparation scoures	1
TMP 1985.056.0026	Hadrosauridae	90	0		1
TMP 1985.056.0104	Hadrosauridae	100	0		1
TMP 1985.056.0104	Hadrosauridae	95	0		1
TMP 1985.056.0104	Hadrosauridae	90	0		1
TMP 1985.056.0119	Hadrosauridae	80	0		1
TMP 1985.056.0242	Hadrosauridae	100	0		1
TMP 1985.065.0004	Hadrosauridae	90	0		1
TMP 1985.065.0005	Hadrosauridae	90	0	2 unguals	2
TMP 1985.066.0042	Hadrosauridae	45	0		1
TMP 1986.036.0027	Hadrosauridae	100	0		1
TMP 1986.036.0055	Hadrosauridae	95	0		1
TMP 1986.036.0102	Hadrosauridae	90	0		1
TMP 1986.036.0139	Hadrosauridae	100	0		1
TMP 1986.036.0304	Hadrosauridae	90	0		1
TMP 1986.077.0035	Hadrosauridae	90	0		1
TMP 1986.077.0036	Hadrosauridae	90	0		1
TMP 1986.077.0037	Hadrosauridae	100	?	obscured	1
TMP 1986.077.0089	Hadrosauridae	95	0		1
TMP 1986.078.0113	Hadrosauridae	95	0		1
TMP 1986.078.0114	Hadrosauridae	100	0		1
TMP 1986.078.0115	Hadrosauridae	100	0		1
TMP 1986.124.0015	Hadrosauridae	100	0		1
TMP 1986.130.0183	Hadrosauridae	100	0		1
TMP 1986.182.0018	Hadrosauridae	70	0		1
TMP 1987.018.0044	Hadrosauridae	90	0		1
TMP 1987.036.0060	Hadrosauridae	85	0		1
TMP 1987.036.0258	Hadrosauridae	100	0		1
TMP 1987.036.0336	Hadrosauridae	90	0		1
TMP 1987.036.0339	Hadrosauridae	70	0		1
TMP 1988.036.0040	Hadrosauridae	100	0		1
TMP 1989.036.0018	Hadrosauridae	100	0		1
TMP 1989.036.0029	Hadrosauridae	100	0		1
TMP 1989.036.0043	Hadrosauridae	95	0		1
TMP 1989.036.0088	Hadrosauridae	100	0		1
TMP 1989.036.0223	Hadrosauridae	100	0		1
TMP 1989.050.0102	Hadrosauridae	95	0		1
TMP 1989.050.0135	Hadrosauridae	100	0		1
TMP 1990.005.0066	Hadrosauridae	95	0	obscured ventrally	1
TMP 1990.036.0037	Hadrosauridae	100	0		1
TMP 1990.050.0015	Hadrosauridae	80	0	obscured ventrally	1
TMP 1990.050.0056	Hadrosauridae	100	?	possible toothmarks, but doubtful	1
TMP 1990.050.0064	Hadrosauridae	100	0		1
TMP 1990.050.0156	Hadrosauridae	80	0		1
TMP 1981.022.0038	Hadrosauridae	100	0		1
TMP 1991.036.0281	Hadrosauridae	100	0		1
TMP 1991.036.0078	Hadrosauridae	90	0		1
TMP 1991.036.0079	Hadrosauridae	90	0		1
TMP 1991.036.0120	Hadrosauridae	100	0		1
TMP 1991.036.0126	Hadrosauridae	90	0		1
TMP 1991.036.0178	Hadrosauridae	100	0		1
TMP 1991.036.0195	Hadrosauridae	95	0		1
TMP 1991.036.0198	Hadrosauridae	100	0		1
TMP 1991.036.0258	Hadrosauridae	95	0		1
TMP 1991.036.0290	Hadrosauridae	100	0		1
TMP 1991.036.0508	Hadrosauridae	90	0		1
TMP 1991.036.0546	Hadrosauridae	95	0		1
TMP 1991.036.0592	Hadrosauridae	95	0		1
TMP 1991.036.0599	Hadrosauridae	100	0		1
TMP 1991.036.0632	Hadrosauridae	100	0		1
TMP 1991.036.0642	Hadrosauridae	85	0		1
TMP 1991.036.0663	Hadrosauridae	95	0		1
TMP 1991.036.0664	Hadrosauridae	100	0	ventral obscured	1
TMP 1991.036.0736	Hadrosauridae	90	0		1
TMP 1991.036.0768	Hadrosauridae	100	0	partially obscured	1
TMP 1991.036.0282	Hadrosauridae	90	0		1
TMP 1992.036.0253	Hadrosauridae	100	0		1
TMP 1992.036.0027	Hadrosauridae	100	0		1
TMP 1992.036.0050	Hadrosauridae	100	0		1
TMP 1992.036.0063	Hadrosauridae	70	0		1
TMP 1992.036.0161	Hadrosauridae	100	0		1
TMP 1992.036.0345	Hadrosauridae	90	0		1
TMP 1992.036.0395	Hadrosauridae	100	0		1
TMP 1992.036.0462	Hadrosauridae	95	0		1
TMP 1992.036.0473	Hadrosauridae	100	0		1
TMP 1992.036.0521	Hadrosauridae	95	0		1
TMP 1992.036.0522	Hadrosauridae	100	0		1
TMP 1992.036.0597	Hadrosauridae	100	0		1
TMP 1992.036.0626	Hadrosauridae	100	0		1
TMP 1992.036.0718	Hadrosauridae	100	0		1
TMP 1992.036.0989	Hadrosauridae	100	0		1
TMP 1992.036.1044	Hadrosauridae	100	0		1
TMP 1992.036.1057	Hadrosauridae	60	0		1
TMP 1992.036.1097	Hadrosauridae	95	0		1
TMP 1992.036.1209	Hadrosauridae	100	0		1
TMP 1992.050.0039	Hadrosauridae	90	0		1
TMP 1992.050.0057	Hadrosauridae	80	0		1
TMP 1992.050.0079	Hadrosauridae	100	0	abraded	1
TMP 1992.050.0081	Hadrosauridae	70	0		1
TMP 1992.050.0086	Hadrosauridae	100	0		1
TMP 1992.050.0127	Hadrosauridae	100	0		1
TMP 1992.050.0167	Hadrosauridae	100	0		1
TMP 1992.075.0001	Hadrosauridae	90	0		1
TMP 1993.036.0146	Hadrosauridae	100	0		1
TMP 1993.036.0391	Hadrosauridae	100	0		1
TMP 1993.036.0567	Hadrosauridae	100	0		1
TMP 1993.036.0574	Hadrosauridae	85	0		1
TMP 1993.036.0581	Hadrosauridae	95	0		1
TMP 1993.040.0001	Hadrosauridae	100	?	obscured	1
TMP 1993.040.0014	Hadrosauridae	100	0		1
TMP 1993.109.0009	Hadrosauridae	85	0		1
TMP 1993.110.0015	Hadrosauridae	80	0		1
TMP 1993.036.0263	Hadrosauridae	90	0	three elements	3
TMP 1994.012.0141	Hadrosauridae	85	0		1
TMP 1994.012.0151	Hadrosauridae	100	0	ventral keel	1
TMP 1994.012.0338	Hadrosauridae	95	0		1
TMP 1994.012.0506	Hadrosauridae	90	?	weathered	1
TMP 1994.012.0615	Hadrosauridae	100	0		1
TMP 1994.012.0963	Hadrosauridae	100	0		1
TMP 1994.044.0004	Hadrosauridae	100	0	obscured ventrally	1
TMP 1994.044.0017	Hadrosauridae	100	0		1
TMP 1995.012.0130	Hadrosauridae	100	0		1
TMP 1996.012.0028	Hadrosauridae	90	0		1
TMP 1996.012.0043	Hadrosauridae	100	0		1
TMP 1996.012.0047	Hadrosauridae	95	0		1
TMP 1996.012.0243	Hadrosauridae	100	0		1
TMP 1996.012.0254	Hadrosauridae	100	0		1
TMP 1996.012.0255	Hadrosauridae	100	0		1
TMP 1996.012.0256	Hadrosauridae	95	0		1
TMP 1997.012.0188	Hadrosauridae	100	0		1
TMP 1997.012.0059	Hadrosauridae	100	0		1
TMP 1989.050.0122	Hadrosauridae	80	0		1
TMP 1998.068.0015	Hadrosauridae	80	0		1
TMP 1998.068.0021	Hadrosauridae	95	0		1
TMP 1998.068.0038	Hadrosauridae	90	0		1
TMP 1998.068.0098	Hadrosauridae	90	0		1
TMP 1993.036.0392	Hadrosauridae	100	0		1
TMP 1999.055.0286	Hadrosauridae	100	0		1
TMP 2000.012.0051	Hadrosauridae	100	0		1
TMP 2002.012.0039	Hadrosauridae	90	0		1
TMP 2003.012.0282	Hadrosauridae	100	0		1
TMP 2005.012.0023	Hadrosauridae	100	0		1
TMP 2005.012.0044	Hadrosauridae	100	0		1
TMP 2005.031.0010	Hadrosauridae	100	0		1
TMP 2005.034.0002	Hadrosauridae	70	0		1
TMP 2005.039.0004	Hadrosauridae	90	0		1
TMP 2005.049.0016	Hadrosauridae	100	0		1
TMP 2005.056.0002	Hadrosauridae	70	0		1
TMP 2016.012.0071	Hadrosauridae	100	0		1
TMP 2018.012.0217	Hadrosauridae	90	0		1
TMP1989.036.0224	Hadrosauridae	100	0		1
UALVP 52827	Hadrosauridae	100	0		1
UALVP 52842	Hadrosauridae	90	0		1
UALVP 52967	Hadrosauridae	100	0		1
UALVP 53679	Hadrosauridae	85	0		1
UALVP 53692	Hadrosauridae	85	0	preparation marks	1
UALVP 53699	Hadrosauridae	90	0		1
UALVP 54332	Hadrosauridae	90	0		1
UALVP 54516	Hadrosauridae	100	0		1
UALVP 54606	Hadrosauridae	90	0		1
UALVP 54889	Hadrosauridae	90	0		1
UALVP 54909	Hadrosauridae	80	0		1
UAVLP 54646	Hadrosauridae	100	0		1
	n	%
Specimens examined	425	-			425		0.470588
Specimens with marks	2	0.470588
Specimens without marks	411	96.7059
Uncertain	12	2.82353
